# Supplementary material for: Divergent Specialization of Simple Venom Gene Profiles among Rear-Fanged Snake Genera (Helicops and Leptodeira, Dipsadinae, Colubridae)
Source: Toxins (Basel). 2022 Jul 15;14(7):489. doi: 10.3390/toxins14070489 (PMC9319703; doi:10.3390/toxins14070489)
Supplement: Supplementary file 1 [file toxins-14-00489-s001.zip]

Archive with 1 entries (1 files):
- Table_S1_Inputs_for_targetfile_2022_02_18.xlsx
