# Supplementary material for: Divergent Specialization of Simple Venom Gene Profiles among Rear-Fanged Snake Genera (Helicops and Leptodeira, Dipsadinae, Colubridae)
Source: Toxins (Basel). 2022 Jul 15;14(7):489. doi: 10.3390/toxins14070489 (PMC9319703; doi:10.3390/toxins14070489)
Supplement: Supplementary file 1 [file toxins-14-00489-s001.zip › Table_S1_Inputs_for_targetfile_2022_02_18.xlsx]

## Sheet: Sheet1
Superfamily	Family	Taxon	Coverage	Genbank Acc	link	Publication	Short Publication
Caenophidia	Acrochordidae	Acrochordus granulatus	Complete	AB177879	https://www.ncbi.nlm.nih.gov/nuccore/AB177879	Dong S, Kumazawa Y. Complete mitochondrial DNA sequences of six snakes: phylogenetic relationships and molecular evolution of genomic features. J Mol Evol. 2005 Jul;61(1):12-22. doi: 10.1007/s00239-004-0190-9. Epub 2005 Jun 29. PMID: 16007493.	(Dong et al., 2005)
Caenophidia	Colubridae	Lycodon semicarinatus	Complete	AB008539	https://www.ncbi.nlm.nih.gov/nuccore/AB008539	Kumazawa Y, Ota H, Nishida M, Ozawa T. The complete nucleotide sequence of a snake (Dinodon semicarinatus) mitochondrial genome with two identical control regions. Genetics. 1998 Sep;150(1):313-29. PMID: 9725849; PMCID: PMC1460336.	(Kumazawa et al., 1998)
Caenophidia	Colubridae	Pantherophis slowinskii	Complete	DQ523162	https://www.ncbi.nlm.nih.gov/nuccore/DQ523162	Jiang ZJ, Castoe TA, Austin CC, Burbrink FT, Herron MD, McGuire JA, Parkinson CL, Pollock DD. Comparative mitochondrial genomics of snakes: extraordinary substitution rate dynamics and functionality of the duplicate control region. BMC Evol Biol. 2007 Jul 26;7:123. doi: 10.1186/1471-2148-7-123. PMID: 17655768; PMCID: PMC1950710.	(Jiang et al., 2007)
Caenophidia	Elapidae	Naja naja	Complete	DQ343648	https://www.ncbi.nlm.nih.gov/nuccore/DQ343648	Yan J, Li H, Zhou K. Evolution of the mitochondrial genome in snakes: gene rearrangements and phylogenetic relationships. BMC Genomics. 2008 Nov 28;9:569. doi: 10.1186/1471-2164-9-569. PMID: 19038056; PMCID: PMC2632649.	(Yan et al., 2008)
Caenophidia	Homalopsidae	Enhydris plumbea	Complete	DQ343650	https://www.ncbi.nlm.nih.gov/nuccore/DQ343650	Yan J, Li H, Zhou K. Evolution of the mitochondrial genome in snakes: gene rearrangements and phylogenetic relationships. BMC Genomics. 2008 Nov 28;9:569. doi: 10.1186/1471-2164-9-569. PMID: 19038056; PMCID: PMC2632649.	(Yan et al., 2008)
Caenophidia	Viperidae	Agkistrodon piscivorus	Complete	DQ523161	https://www.ncbi.nlm.nih.gov/nuccore/DQ523161	Jiang ZJ, Castoe TA, Austin CC, Burbrink FT, Herron MD, McGuire JA, Parkinson CL, Pollock DD. Comparative mitochondrial genomics of snakes: extraordinary substitution rate dynamics and functionality of the duplicate control region. BMC Evol Biol. 2007 Jul 26;7:123. doi: 10.1186/1471-2148-7-123. PMID: 17655768; PMCID: PMC1950710.	(Jiang et al., 2007)
Caenophidia	Viperidae	Deinagkistrodon acutus	Complete	DQ343647	https://www.ncbi.nlm.nih.gov/nuccore/DQ343647	Yan J, Li H, Zhou K. Evolution of the mitochondrial genome in snakes: gene rearrangements and phylogenetic relationships. BMC Genomics. 2008 Nov 28;9:569. doi: 10.1186/1471-2164-9-569. PMID: 19038056; PMCID: PMC2632649.	(Yan et al., 2008)
Caenophidia	Viperidae	Ovophis okinavensis	Complete	AB175670	https://www.ncbi.nlm.nih.gov/nuccore/AB175670	Dong S, Kumazawa Y. Complete mitochondrial DNA sequences of six snakes: phylogenetic relationships and molecular evolution of genomic features. J Mol Evol. 2005 Jul;61(1):12-22. doi: 10.1007/s00239-004-0190-9. Epub 2005 Jun 29. PMID: 16007493.	(Dong et al., 2005)
Henophidia	Boidae	Boa constrictor	Complete	AB177354	https://www.ncbi.nlm.nih.gov/nuccore/AB177354	Dong S, Kumazawa Y. Complete mitochondrial DNA sequences of six snakes: phylogenetic relationships and molecular evolution of genomic features. J Mol Evol. 2005 Jul;61(1):12-22. doi: 10.1007/s00239-004-0190-9. Epub 2005 Jun 29. PMID: 16007493.	(Dong et al., 2005)
Henophidia	Cylindrophiidae	Cylindrophis ruffus	Complete	AB179619	https://www.ncbi.nlm.nih.gov/nuccore/AB179619	Dong S, Kumazawa Y. Complete mitochondrial DNA sequences of six snakes: phylogenetic relationships and molecular evolution of genomic features. J Mol Evol. 2005 Jul;61(1):12-22. doi: 10.1007/s00239-004-0190-9. Epub 2005 Jun 29. PMID: 16007493.	(Dong et al., 2005)
Henophidia	Pythonidae	Python regius	Complete	AB177878	https://www.ncbi.nlm.nih.gov/nuccore/AB177878	Dong S, Kumazawa Y. Complete mitochondrial DNA sequences of six snakes: phylogenetic relationships and molecular evolution of genomic features. J Mol Evol. 2005 Jul;61(1):12-22. doi: 10.1007/s00239-004-0190-9. Epub 2005 Jun 29. PMID: 16007493.	(Dong et al., 2005)
Henophidia	Xenopeltidae	Xenopeltis unicolor	Complete	AB179620	https://www.ncbi.nlm.nih.gov/nuccore/AB179620	Dong S, Kumazawa Y. Complete mitochondrial DNA sequences of six snakes: phylogenetic relationships and molecular evolution of genomic features. J Mol Evol. 2005 Jul;61(1):12-22. doi: 10.1007/s00239-004-0190-9. Epub 2005 Jun 29. PMID: 16007493.	(Dong et al., 2005)
Outgroup (Skink)	Scincidae	Eumeces egregius	Complete	NC_000888	https://www.ncbi.nlm.nih.gov/nuccore/NC_000888	Kumazawa Y, Nishida M. Complete mitochondrial DNA sequences of the green turtle and blue-tailed mole skink: statistical evidence for archosaurian affinity of turtles. Mol Biol Evol. 1999 Jun;16(6):784-92. doi: 10.1093/oxfordjournals.molbev.a026163. PMID: 10368956.	(Kumazawa et al., 1999)
Outgroup (Worm lizard)	Amphisbaenidae	Amphisbaena schmidti	Complete	AY605475	https://www.ncbi.nlm.nih.gov/nuccore/AY605475	Macey JR, Papenfuss TJ, Kuehl JV, Fourcade HM, Boore JL. Phylogenetic relationships among amphisbaenian reptiles based on complete mitochondrial genomic sequences. Mol Phylogenet Evol. 2004 Oct;33(1):22-31. doi: 10.1016/j.ympev.2004.05.003. PMID: 15324836.	(Macey et al., 2004)
Scolecophidia	Typhlopidae	Leptotyphlops dulcis	Complete	AB079597	https://www.ncbi.nlm.nih.gov/nuccore/AB079597	Kumazawa Y, Ota H, Nishida M, Ozawa T. The complete nucleotide sequence of a snake (Dinodon semicarinatus) mitochondrial genome with two identical control regions. Genetics. 1998 Sep;150(1):313-29. PMID: 9725849; PMCID: PMC1460336.	(Kumazawa et al., 1998)
Scolecophidia	Typhlopidae	Ramphotyphlops braminus	Complete	DQ343649	https://www.ncbi.nlm.nih.gov/nuccore/DQ343649	Yan J, Li H, Zhou K. Evolution of the mitochondrial genome in snakes: gene rearrangements and phylogenetic relationships. BMC Genomics. 2008 Nov 28;9:569. doi: 10.1186/1471-2164-9-569. PMID: 19038056; PMCID: PMC2632649.	(Yan et al., 2008)

## Sheet: Sheet2
Species_code	SpeciesName_Code
AB177354	Boa_constrictor_AB177354
AB177878	Python_regius_AB177878
Boat0365	Bothrops_atrox_0365
Bobi0065	Bothrops_bilineatus_0065
Bobr1278	Bothrops_brazili_1278
Hean0143	Helicops_angulatus_0143
Hean3440	Helicops_angulatus_3440
Hean3559	Helicops_angulatus_3559
Hele1812	Helicops_leopardinus_1812
Hepo1932	Helicops_polylepis_1932
Lean0468	Leptodeira_annulata_0468
Lean0497	Leptodeira_annulata_0497
Lerh3241	Leptodeira_rhombifera_3241
Lese3176	Leptodeira_septentrionalis_3176
Mian3275	Micrurus_annellatus_3275
Mihe1810	Micrurus_hemprichii_1810
Mile0249	Micrurus_lemniscatus_0249
Mile0366	Micrurus_lemniscatus_0366
Mini3053	Micrurus_nigrocinctus_3053
Miob0665	Micrurus_obscurus_0665
Miob1054	Micrurus_obscurus_1054
